# Supplementary material for: Development of Glycosylation-Modified DPPA-1 Compounds as Innovative PD-1/PD-L1 Blockers: Design, Synthesis, and Biological Evaluation
Source: Molecules. 2024 Apr 22;29(8):1898. doi: 10.3390/molecules29081898 (PMC11054459; doi:10.3390/molecules29081898)
Supplement: Supplementary file 1 [file molecules-29-01898-s001.zip]

Archive with 1 entries (1 files):
- molecules-2889001-supplementary.pdf
